# Supplementary material for: Isolation and Characterization of Efficient Active Compounds Using High-Performance Centrifugal Partition Chromatography (CPC) from Anti-Inflammatory Activity Fraction of Ecklonia maxima in South Africa
Source: Mar Drugs. 2022 Jul 23;20(8):471. doi: 10.3390/md20080471 (PMC9394317; doi:10.3390/md20080471)
Supplement: Supplementary file 1 [file marinedrugs-20-00471-s001.zip]

Archive with 1 entries (1 files):
- marinedrugs-1826115-supplementary.pdf
